# Supplementary material for: A new species of Wuliphantes from Sichuan, China, with re-description on the type specimens of W.tongluensis (Araneae, Linyphiidae)
Source: Biodivers Data J. 2023 Dec 20;11:e114390. doi: 10.3897/BDJ.11.e114390 (PMC10755744; doi:10.3897/BDJ.11.e114390)
Supplement: XML Treatment for Wuliphantes tongluensis [file BDJ.11.e114390-treatment1.xml]

<!DOCTYPE tp:taxon-treatment
  PUBLIC "-//TaxonX//DTD Taxonomic Treatment Publishing DTD v0 20100105//EN" "tax-treatment-NSO.dtd">
<tp:taxon-treatment xmlns:tp="http://www.plazi.org/taxpub"><tp:treatment-meta><mixed-citation publication-type="journal"><person-group><name><surname>Yang</surname><given-names>Lan</given-names></name><name><surname>Yao</surname><given-names>Zhiyuan</given-names></name><name><surname>Li</surname><given-names>Shuqiang</given-names></name></person-group><article-title>A new species of <italic><tp:taxon-name><tp:taxon-name-part taxon-name-part-type="genus" reg="Wuliphantes">Wuliphantes</tp:taxon-name-part></tp:taxon-name></italic> from Sichuan, China, with re-description on the type specimens of <italic><tp:taxon-name><tp:taxon-name-part taxon-name-part-type="genus" reg="Wuliphantes">W.</tp:taxon-name-part><tp:taxon-name-part taxon-name-part-type="species" reg="tongluensis">tongluensis</tp:taxon-name-part></tp:taxon-name></italic> (<tp:taxon-name><tp:taxon-name-part taxon-name-part-type="order">Araneae</tp:taxon-name-part></tp:taxon-name>, <tp:taxon-name><tp:taxon-name-part taxon-name-part-type="family">Linyphiidae</tp:taxon-name-part></tp:taxon-name>)</article-title><source>Biodivers Data J</source><day>20</day><month>12</month><year>2023</year><volume>11</volume><pub-id pub-id-type="doi">10.3897/BDJ.11.e114390</pub-id></mixed-citation></tp:treatment-meta><tp:nomenclature><tp:taxon-name>
            <object-id xmlns:xlink="http://www.w3.org/1999/xlink" content-type="arpha" xlink:type="simple">9345F1D1-4DB0-5BAB-96D2-B68566D72835</object-id>
            <tp:taxon-name-part taxon-name-part-type="genus">Wuliphantes</tp:taxon-name-part>
            <tp:taxon-name-part taxon-name-part-type="species">tongluensis</tp:taxon-name-part>
            <object-id xmlns:xlink="http://www.w3.org/1999/xlink" xlink:type="simple" object-id-type="Other URL">urn:lsid:nmbe.ch:spidersp:009601</object-id>
          </tp:taxon-name><tp:taxon-authority>(Chen &amp; Song, 1988)</tp:taxon-authority></tp:nomenclature><tp:treatment-sec sec-type="materials"><title>Materials</title><list list-type="alpha-lower" list-content="occurrences"><list-item><p><bold>Type status:</bold> <named-content xmlns:xlink="http://www.w3.org/1999/xlink" content-type="dwc:typeStatus" xlink:type="simple">Holotype</named-content>. <bold>Occurrence:</bold> recordedBy: <named-content xmlns:xlink="http://www.w3.org/1999/xlink" content-type="dwc:recordedBy" xlink:type="simple">Zhangfu Chen</named-content>; individualCount: <named-content xmlns:xlink="http://www.w3.org/1999/xlink" content-type="dwc:individualCount" xlink:type="simple">1</named-content>; sex: <named-content xmlns:xlink="http://www.w3.org/1999/xlink" content-type="dwc:sex" xlink:type="simple">female</named-content>; lifeStage: <named-content xmlns:xlink="http://www.w3.org/1999/xlink" content-type="dwc:lifeStage" xlink:type="simple">adult</named-content>; occurrenceID: <named-content xmlns:xlink="http://www.w3.org/1999/xlink" content-type="dwc:occurrenceID" xlink:type="simple">A9FF000B-0D6A-5E86-A968-908141E179EB</named-content>; <bold>Taxon:</bold> order: <named-content xmlns:xlink="http://www.w3.org/1999/xlink" content-type="dwc:order" xlink:type="simple"><tp:taxon-name><tp:taxon-name-part taxon-name-part-type="order">Araneae</tp:taxon-name-part></tp:taxon-name></named-content>; family: <named-content xmlns:xlink="http://www.w3.org/1999/xlink" content-type="dwc:family" xlink:type="simple"><tp:taxon-name><tp:taxon-name-part taxon-name-part-type="family">Linyphiidae</tp:taxon-name-part></tp:taxon-name></named-content>; genus: <named-content xmlns:xlink="http://www.w3.org/1999/xlink" content-type="dwc:genus" xlink:type="simple"><tp:taxon-name><tp:taxon-name-part taxon-name-part-type="genus">Wuliphantes</tp:taxon-name-part></tp:taxon-name></named-content>; <bold>Location:</bold> country: <named-content xmlns:xlink="http://www.w3.org/1999/xlink" content-type="dwc:country" xlink:type="simple">China</named-content>; stateProvince: <named-content xmlns:xlink="http://www.w3.org/1999/xlink" content-type="dwc:stateProvince" xlink:type="simple">Zhejiang</named-content>; municipality: <named-content xmlns:xlink="http://www.w3.org/1999/xlink" content-type="dwc:municipality" xlink:type="simple">Hangzhou</named-content>; locality: <named-content xmlns:xlink="http://www.w3.org/1999/xlink" content-type="dwc:locality" xlink:type="simple">Tonglu County</named-content>; <bold>Event:</bold> year: <named-content xmlns:xlink="http://www.w3.org/1999/xlink" content-type="dwc:year" xlink:type="simple">1985</named-content>; month: <named-content xmlns:xlink="http://www.w3.org/1999/xlink" content-type="dwc:month" xlink:type="simple">6</named-content>; day: <named-content xmlns:xlink="http://www.w3.org/1999/xlink" content-type="dwc:day" xlink:type="simple">6</named-content>; <bold>Record Level:</bold> institutionCode: <named-content xmlns:xlink="http://www.w3.org/1999/xlink" content-type="dwc:institutionCode" xlink:type="simple">IZCAS-Ar 10017</named-content></p></list-item><list-item><p><bold>Type status:</bold> <named-content xmlns:xlink="http://www.w3.org/1999/xlink" content-type="dwc:typeStatus" xlink:type="simple">Allotype</named-content>. <bold>Occurrence:</bold> recordedBy: <named-content xmlns:xlink="http://www.w3.org/1999/xlink" content-type="dwc:recordedBy" xlink:type="simple">Zhangfu Chen</named-content>; individualCount: <named-content xmlns:xlink="http://www.w3.org/1999/xlink" content-type="dwc:individualCount" xlink:type="simple">1</named-content>; sex: <named-content xmlns:xlink="http://www.w3.org/1999/xlink" content-type="dwc:sex" xlink:type="simple">male</named-content>; lifeStage: <named-content xmlns:xlink="http://www.w3.org/1999/xlink" content-type="dwc:lifeStage" xlink:type="simple">adult</named-content>; occurrenceID: <named-content xmlns:xlink="http://www.w3.org/1999/xlink" content-type="dwc:occurrenceID" xlink:type="simple">4B1CA516-2BA3-53EB-9A50-E1E8EE6D7CAC</named-content>; <bold>Taxon:</bold> order: <named-content xmlns:xlink="http://www.w3.org/1999/xlink" content-type="dwc:order" xlink:type="simple"><tp:taxon-name><tp:taxon-name-part taxon-name-part-type="order">Araneae</tp:taxon-name-part></tp:taxon-name></named-content>; family: <named-content xmlns:xlink="http://www.w3.org/1999/xlink" content-type="dwc:family" xlink:type="simple"><tp:taxon-name><tp:taxon-name-part taxon-name-part-type="family">Linyphiidae</tp:taxon-name-part></tp:taxon-name></named-content>; genus: <named-content xmlns:xlink="http://www.w3.org/1999/xlink" content-type="dwc:genus" xlink:type="simple"><tp:taxon-name><tp:taxon-name-part taxon-name-part-type="genus">Wuliphantes</tp:taxon-name-part></tp:taxon-name></named-content>; <bold>Location:</bold> country: <named-content xmlns:xlink="http://www.w3.org/1999/xlink" content-type="dwc:country" xlink:type="simple">China</named-content>; stateProvince: <named-content xmlns:xlink="http://www.w3.org/1999/xlink" content-type="dwc:stateProvince" xlink:type="simple">Zhejiang</named-content>; municipality: <named-content xmlns:xlink="http://www.w3.org/1999/xlink" content-type="dwc:municipality" xlink:type="simple">Hangzhou</named-content>; locality: <named-content xmlns:xlink="http://www.w3.org/1999/xlink" content-type="dwc:locality" xlink:type="simple">Tonglu County</named-content>; <bold>Event:</bold> year: <named-content xmlns:xlink="http://www.w3.org/1999/xlink" content-type="dwc:year" xlink:type="simple">1985</named-content>; month: <named-content xmlns:xlink="http://www.w3.org/1999/xlink" content-type="dwc:month" xlink:type="simple">6</named-content>; day: <named-content xmlns:xlink="http://www.w3.org/1999/xlink" content-type="dwc:day" xlink:type="simple">6</named-content>; <bold>Record Level:</bold> institutionCode: <named-content xmlns:xlink="http://www.w3.org/1999/xlink" content-type="dwc:institutionCode" xlink:type="simple">IZCAS-Ar 10018</named-content></p></list-item><list-item><p><bold>Type status:</bold> <named-content xmlns:xlink="http://www.w3.org/1999/xlink" content-type="dwc:typeStatus" xlink:type="simple">Other material</named-content>. <bold>Occurrence:</bold> recordedBy: <named-content xmlns:xlink="http://www.w3.org/1999/xlink" content-type="dwc:recordedBy" xlink:type="simple">Lihong Tu, Shuqiang Li</named-content>; individualCount: <named-content xmlns:xlink="http://www.w3.org/1999/xlink" content-type="dwc:individualCount" xlink:type="simple">1</named-content>; sex: <named-content xmlns:xlink="http://www.w3.org/1999/xlink" content-type="dwc:sex" xlink:type="simple">male</named-content>; lifeStage: <named-content xmlns:xlink="http://www.w3.org/1999/xlink" content-type="dwc:lifeStage" xlink:type="simple">adult</named-content>; occurrenceID: <named-content xmlns:xlink="http://www.w3.org/1999/xlink" content-type="dwc:occurrenceID" xlink:type="simple">1C4FDE70-E845-5D57-A51D-0A6E548A22F2</named-content>; <bold>Taxon:</bold> order: <named-content xmlns:xlink="http://www.w3.org/1999/xlink" content-type="dwc:order" xlink:type="simple"><tp:taxon-name><tp:taxon-name-part taxon-name-part-type="order">Araneae</tp:taxon-name-part></tp:taxon-name></named-content>; family: <named-content xmlns:xlink="http://www.w3.org/1999/xlink" content-type="dwc:family" xlink:type="simple"><tp:taxon-name><tp:taxon-name-part taxon-name-part-type="family">Linyphiidae</tp:taxon-name-part></tp:taxon-name></named-content>; genus: <named-content xmlns:xlink="http://www.w3.org/1999/xlink" content-type="dwc:genus" xlink:type="simple"><tp:taxon-name><tp:taxon-name-part taxon-name-part-type="genus">Wuliphantes</tp:taxon-name-part></tp:taxon-name></named-content>; <bold>Location:</bold> country: <named-content xmlns:xlink="http://www.w3.org/1999/xlink" content-type="dwc:country" xlink:type="simple">China</named-content>; stateProvince: <named-content xmlns:xlink="http://www.w3.org/1999/xlink" content-type="dwc:stateProvince" xlink:type="simple">Hunan</named-content>; municipality: <named-content xmlns:xlink="http://www.w3.org/1999/xlink" content-type="dwc:municipality" xlink:type="simple">Hengshan</named-content>; locality: <named-content xmlns:xlink="http://www.w3.org/1999/xlink" content-type="dwc:locality" xlink:type="simple">Nanyue District</named-content>; verbatimLocality: <named-content xmlns:xlink="http://www.w3.org/1999/xlink" content-type="dwc:verbatimLocality" xlink:type="simple">Nanyue Hengshan Scenic Area</named-content>; <bold>Event:</bold> year: <named-content xmlns:xlink="http://www.w3.org/1999/xlink" content-type="dwc:year" xlink:type="simple">2003</named-content>; month: <named-content xmlns:xlink="http://www.w3.org/1999/xlink" content-type="dwc:month" xlink:type="simple">10</named-content>; day: <named-content xmlns:xlink="http://www.w3.org/1999/xlink" content-type="dwc:day" xlink:type="simple">11</named-content>; <bold>Record Level:</bold> institutionCode: <named-content xmlns:xlink="http://www.w3.org/1999/xlink" content-type="dwc:institutionCode" xlink:type="simple">IZCAS</named-content></p></list-item></list></tp:treatment-sec><tp:treatment-sec sec-type="Description"><title>Description</title><p>For measurements data of <italic><tp:taxon-name><tp:taxon-name-part taxon-name-part-type="genus" reg="Wuliphantes">Wuliphantes</tp:taxon-name-part><tp:taxon-name-part taxon-name-part-type="species" reg="tongluensis">tongluensis</tp:taxon-name-part></tp:taxon-name></italic>, see <xref ref-type="bibr" rid="B10559567">Chen and Song (1988)</xref>.</p><p><bold>Female</bold> (Holotype). Colour faded (Fig. <xref ref-type="fig" rid="F10560141">1</xref>a). Epigyne (Fig. <xref ref-type="fig" rid="F10563493">2</xref><xref ref-type="fig" rid="F10563498">a</xref>). Ventral plate wider than long; copulatory openings apparent, present posteriorly; dorsal plate inverted triangle; copulatory ducts forming five loops; spermathecae spiral; fertilisation ducts pointing antero-medially.</p><p><bold>Male</bold> (Allotype). Colour faded (Fig. <xref ref-type="fig" rid="F10560141">1</xref>b). Palp (Figs <xref ref-type="fig" rid="F10560137">3</xref>, <xref ref-type="fig" rid="F10563500">5</xref><xref ref-type="fig" rid="F10563505">a</xref>). Tibia conical; paracymbium U-shaped in retrolateral view, with wide base and narrow end; tegulum semicircle, with subtriangular protegulum; embolic plate well-developed, with ribbon-like ventral projection of embolic plate, the narrow distal protrusion faces right on the retrolateral view; embolus spiral, with two and a half coils, originating at 6 o’clock position in prolateral view.</p></tp:treatment-sec><tp:treatment-sec sec-type="Diagnosis"><title>Diagnosis</title><p>The species resembles <italic><tp:taxon-name><tp:taxon-name-part taxon-name-part-type="genus" reg="Wuliphantes">Wuliphantes</tp:taxon-name-part><tp:taxon-name-part taxon-name-part-type="species" reg="yaan">yaan</tp:taxon-name-part></tp:taxon-name></italic> sp. nov. with similar paracymbium and subtegulum, but can be distinguished by the embolus forming 2.5 coils (Figs <xref ref-type="fig" rid="F10560137">3</xref>, <xref ref-type="fig" rid="F10563500">5</xref><xref ref-type="fig" rid="F10563505">a</xref>; 1.5 coils in <italic><tp:taxon-name><tp:taxon-name-part taxon-name-part-type="genus" reg="Wuliphantes">W.</tp:taxon-name-part><tp:taxon-name-part taxon-name-part-type="species" reg="yaan">yaan</tp:taxon-name-part></tp:taxon-name></italic> sp. nov.); by the width of ventral projection of embolic plate increasing distally (Fig. <xref ref-type="fig" rid="F10560137">3</xref>a; width almost consistent in <italic><tp:taxon-name><tp:taxon-name-part taxon-name-part-type="genus" reg="Wuliphantes">W.</tp:taxon-name-part><tp:taxon-name-part taxon-name-part-type="species" reg="yaan">yaan</tp:taxon-name-part></tp:taxon-name></italic> sp. nov.); by the ventral projection of embolic plate with sharp and narrow distal protrusion (Fig. <xref ref-type="fig" rid="F10560137">3</xref>a; hooked in <italic><tp:taxon-name><tp:taxon-name-part taxon-name-part-type="genus" reg="Wuliphantes">W.</tp:taxon-name-part><tp:taxon-name-part taxon-name-part-type="species" reg="yaan">yaan</tp:taxon-name-part></tp:taxon-name></italic> sp. nov.); and by the copulatory ducts with five loops (Fig. <xref ref-type="fig" rid="F10563493">2</xref><xref ref-type="fig" rid="F10563498">a</xref>; two loops in <italic><tp:taxon-name><tp:taxon-name-part taxon-name-part-type="genus" reg="Wuliphantes">W.</tp:taxon-name-part><tp:taxon-name-part taxon-name-part-type="species" reg="yaan">yaan</tp:taxon-name-part></tp:taxon-name></italic> sp. nov.).</p></tp:treatment-sec><tp:treatment-sec sec-type="Distribution"><title>Distribution</title><p>China (Zhejiang, type locality; Anhui; Chongqing; Hubei; Hunan).</p></tp:treatment-sec><tp:treatment-sec><!--Section generated to contain objects referenced in tp:taxon-treatment.--><fig id="F10560141" position="float" orientation="portrait"><object-id xmlns:xlink="http://www.w3.org/1999/xlink" content-type="arpha" xlink:type="simple">DB8434A8-FE14-5C87-B123-2050DEDC604B</object-id><object-id xmlns:xlink="http://www.w3.org/1999/xlink" content-type="doi" xlink:type="simple">10.3897/BDJ.11.e114390.figure1</object-id><object-id xmlns:xlink="http://www.w3.org/1999/xlink" content-type="zenodo_dep_id" xlink:type="simple">10424648</object-id><label>Figure 1.</label><caption><p><italic><tp:taxon-name><tp:taxon-name-part taxon-name-part-type="genus" reg="Wuliphantes">Wuliphantes</tp:taxon-name-part><tp:taxon-name-part taxon-name-part-type="species" reg="tongluensis">tongluensis</tp:taxon-name-part></tp:taxon-name></italic>, habitus of female holotype and male allotype, dorsal view (a, b) and original labels (c). <bold>a</bold> female; <bold>b</bold> male; <bold>c</bold> original labels. Scale bars: 0.50 mm (a, b).</p></caption><graphic xmlns:xlink="http://www.w3.org/1999/xlink" xlink:href="bdj-11-e114390-g001.jpg" position="float" id="oo_950933.jpg" orientation="portrait" xlink:type="simple"><uri content-type="original_file" xlink:type="simple">https://binary.pensoft.net/fig/950933</uri></graphic></fig><fig-group id="F10563493" position="float" orientation="portrait"><caption><p><italic><tp:taxon-name><tp:taxon-name-part taxon-name-part-type="genus" reg="Wuliphantes">Wuliphantes</tp:taxon-name-part></tp:taxon-name></italic> spp., female vulva, dorsal view. Scale bars: 0.10 mm (a, b).</p></caption><fig id="F10563498" position="float" orientation="portrait"><object-id xmlns:xlink="http://www.w3.org/1999/xlink" content-type="arpha" xlink:type="simple">94EDEFC2-8799-55A8-A718-14A7511A6053</object-id><object-id xmlns:xlink="http://www.w3.org/1999/xlink" content-type="doi" xlink:type="simple">10.3897/BDJ.11.e114390.figure2a</object-id><label>Figure 2a.</label><caption><p><italic><tp:taxon-name><tp:taxon-name-part taxon-name-part-type="genus" reg="Wuliphantes">W.</tp:taxon-name-part><tp:taxon-name-part taxon-name-part-type="species" reg="tongluensis">tongluensis</tp:taxon-name-part></tp:taxon-name></italic>, holotype;</p></caption><graphic xmlns:xlink="http://www.w3.org/1999/xlink" xlink:href="bdj-11-e114390-g002_a.jpg" xlink:type="simple" position="float" orientation="portrait" id="oo_922633.jpg"><uri content-type="original_file" xlink:type="simple">https://binary.pensoft.net/fig/922633</uri></graphic></fig><fig id="F10563499" position="float" orientation="portrait"><object-id xmlns:xlink="http://www.w3.org/1999/xlink" content-type="arpha" xlink:type="simple">F9A1F4F3-96D8-556C-9F7F-166A7E732592</object-id><object-id xmlns:xlink="http://www.w3.org/1999/xlink" content-type="doi" xlink:type="simple">10.3897/BDJ.11.e114390.figure2b</object-id><label>Figure 2b.</label><caption><p><italic><tp:taxon-name><tp:taxon-name-part taxon-name-part-type="genus" reg="Wuliphantes">W.</tp:taxon-name-part><tp:taxon-name-part taxon-name-part-type="species" reg="yaan">yaan</tp:taxon-name-part></tp:taxon-name></italic> sp. nov., paratype.</p></caption><graphic xmlns:xlink="http://www.w3.org/1999/xlink" xlink:href="bdj-11-e114390-g002_b.jpg" xlink:type="simple" position="float" orientation="portrait" id="oo_922632.jpg"><uri content-type="original_file" xlink:type="simple">https://binary.pensoft.net/fig/922632</uri></graphic></fig></fig-group><fig id="F10563498" position="float" orientation="portrait"><object-id xmlns:xlink="http://www.w3.org/1999/xlink" content-type="arpha" xlink:type="simple">94EDEFC2-8799-55A8-A718-14A7511A6053</object-id><object-id xmlns:xlink="http://www.w3.org/1999/xlink" content-type="doi" xlink:type="simple">10.3897/BDJ.11.e114390.figure2a</object-id><label>Figure 2a.</label><caption><p><italic><tp:taxon-name><tp:taxon-name-part taxon-name-part-type="genus" reg="Wuliphantes">W.</tp:taxon-name-part><tp:taxon-name-part taxon-name-part-type="species" reg="tongluensis">tongluensis</tp:taxon-name-part></tp:taxon-name></italic>, holotype;</p></caption><graphic xmlns:xlink="http://www.w3.org/1999/xlink" xlink:href="bdj-11-e114390-g002_a.jpg" xlink:type="simple" position="float" orientation="portrait" id="oo_922633.jpg"><uri content-type="original_file" xlink:type="simple">https://binary.pensoft.net/fig/922633</uri></graphic></fig><fig id="F10560137" position="float" orientation="portrait"><object-id xmlns:xlink="http://www.w3.org/1999/xlink" content-type="arpha" xlink:type="simple">7E353107-E610-5264-A84C-2B1CB40FEFD0</object-id><object-id xmlns:xlink="http://www.w3.org/1999/xlink" content-type="doi" xlink:type="simple">10.3897/BDJ.11.e114390.figure3</object-id><label>Figure 3.</label><caption><p><italic><tp:taxon-name><tp:taxon-name-part taxon-name-part-type="genus" reg="Wuliphantes">Wuliphantes</tp:taxon-name-part><tp:taxon-name-part taxon-name-part-type="species" reg="tongluensis">tongluensis</tp:taxon-name-part></tp:taxon-name></italic>, allotype male, left palp. <bold>a</bold> prolateral view; <bold>b</bold> ventral view; <bold>c</bold> retrolateral view. Scale bar: 0.10 mm (a–c).</p></caption><graphic xmlns:xlink="http://www.w3.org/1999/xlink" xlink:href="bdj-11-e114390-g003.jpg" position="float" id="oo_950944.jpg" orientation="portrait" xlink:type="simple"><uri content-type="original_file" xlink:type="simple">https://binary.pensoft.net/fig/950944</uri></graphic></fig><fig-group id="F10563500" position="float" orientation="portrait"><caption><p><italic><tp:taxon-name><tp:taxon-name-part taxon-name-part-type="genus" reg="Wuliphantes">Wuliphantes</tp:taxon-name-part></tp:taxon-name></italic> spp., embolic division, dorsal view. Scale bars: 0.10 mm (a, b).</p></caption><fig id="F10563505" position="float" orientation="portrait"><object-id xmlns:xlink="http://www.w3.org/1999/xlink" content-type="arpha" xlink:type="simple">39F6CD25-704B-51C6-9C5C-B77C7594C1F6</object-id><object-id xmlns:xlink="http://www.w3.org/1999/xlink" content-type="doi" xlink:type="simple">10.3897/BDJ.11.e114390.figure5a</object-id><label>Figure 5a.</label><caption><p><italic><tp:taxon-name><tp:taxon-name-part taxon-name-part-type="genus" reg="Wuliphantes">W.</tp:taxon-name-part><tp:taxon-name-part taxon-name-part-type="species" reg="tongluensis">tongluensis</tp:taxon-name-part></tp:taxon-name></italic>;</p></caption><graphic xmlns:xlink="http://www.w3.org/1999/xlink" xlink:href="bdj-11-e114390-g005_a.jpg" xlink:type="simple" position="float" orientation="portrait" id="oo_950932.jpg"><uri content-type="original_file" xlink:type="simple">https://binary.pensoft.net/fig/950932</uri></graphic></fig><fig id="F10563506" position="float" orientation="portrait"><object-id xmlns:xlink="http://www.w3.org/1999/xlink" content-type="arpha" xlink:type="simple">695462B1-9294-5D92-8E42-2E63439C28C4</object-id><object-id xmlns:xlink="http://www.w3.org/1999/xlink" content-type="doi" xlink:type="simple">10.3897/BDJ.11.e114390.figure5b</object-id><label>Figure 5b.</label><caption><p><italic><tp:taxon-name><tp:taxon-name-part taxon-name-part-type="genus" reg="Wuliphantes">W.</tp:taxon-name-part><tp:taxon-name-part taxon-name-part-type="species" reg="yaan">yaan</tp:taxon-name-part></tp:taxon-name></italic> sp. nov.</p></caption><graphic xmlns:xlink="http://www.w3.org/1999/xlink" xlink:href="bdj-11-e114390-g005_b.jpg" xlink:type="simple" position="float" orientation="portrait" id="oo_922639.jpg"><uri content-type="original_file" xlink:type="simple">https://binary.pensoft.net/fig/922639</uri></graphic></fig></fig-group><fig id="F10563505" position="float" orientation="portrait"><object-id xmlns:xlink="http://www.w3.org/1999/xlink" content-type="arpha" xlink:type="simple">39F6CD25-704B-51C6-9C5C-B77C7594C1F6</object-id><object-id xmlns:xlink="http://www.w3.org/1999/xlink" content-type="doi" xlink:type="simple">10.3897/BDJ.11.e114390.figure5a</object-id><label>Figure 5a.</label><caption><p><italic><tp:taxon-name><tp:taxon-name-part taxon-name-part-type="genus" reg="Wuliphantes">W.</tp:taxon-name-part><tp:taxon-name-part taxon-name-part-type="species" reg="tongluensis">tongluensis</tp:taxon-name-part></tp:taxon-name></italic>;</p></caption><graphic xmlns:xlink="http://www.w3.org/1999/xlink" xlink:href="bdj-11-e114390-g005_a.jpg" xlink:type="simple" position="float" orientation="portrait" id="oo_950932.jpg"><uri content-type="original_file" xlink:type="simple">https://binary.pensoft.net/fig/950932</uri></graphic></fig></tp:treatment-sec><ref-list><ref id="B10559567"><element-citation xmlns:xlink="http://www.w3.org/1999/xlink" publication-type="article" xlink:type="simple"><person-group person-group-type="author"><name name-style="western"><surname>Chen</surname><given-names>ZF</given-names></name><name name-style="western"><surname>Song</surname><given-names>DX</given-names></name></person-group><year>1988</year><article-title>A new species of the genus <italic><tp:taxon-name><tp:taxon-name-part taxon-name-part-type="genus" reg="Bathyphantes">Bathyphantes</tp:taxon-name-part></tp:taxon-name></italic> from China (<tp:taxon-name><tp:taxon-name-part taxon-name-part-type="order">Araneae</tp:taxon-name-part></tp:taxon-name>: <tp:taxon-name><tp:taxon-name-part taxon-name-part-type="family">Linyphiidae</tp:taxon-name-part></tp:taxon-name>).</article-title><source>Acta Zootaxonomica Sinica</source><volume>13</volume><fpage>42</fpage><lpage>44</lpage></element-citation></ref></ref-list></tp:taxon-treatment>
