# Supplementary material for: A new species of Wuliphantes from Sichuan, China, with re-description on the type specimens of W.tongluensis (Araneae, Linyphiidae)
Source: Biodivers Data J. 2023 Dec 20;11:e114390. doi: 10.3897/BDJ.11.e114390 (PMC10755744; doi:10.3897/BDJ.11.e114390)
Supplement: XML Treatment for Wuliphantes yaan [file BDJ.11.e114390-treatment2.xml]

<!DOCTYPE tp:taxon-treatment
  PUBLIC "-//TaxonX//DTD Taxonomic Treatment Publishing DTD v0 20100105//EN" "tax-treatment-NSO.dtd">
<tp:taxon-treatment xmlns:tp="http://www.plazi.org/taxpub"><tp:treatment-meta><mixed-citation publication-type="journal"><person-group><name><surname>Yang</surname><given-names>Lan</given-names></name><name><surname>Yao</surname><given-names>Zhiyuan</given-names></name><name><surname>Li</surname><given-names>Shuqiang</given-names></name></person-group><article-title>A new species of <italic><tp:taxon-name><tp:taxon-name-part taxon-name-part-type="genus" reg="Wuliphantes">Wuliphantes</tp:taxon-name-part></tp:taxon-name></italic> from Sichuan, China, with re-description on the type specimens of <italic><tp:taxon-name><tp:taxon-name-part taxon-name-part-type="genus" reg="Wuliphantes">W.</tp:taxon-name-part><tp:taxon-name-part taxon-name-part-type="species" reg="tongluensis">tongluensis</tp:taxon-name-part></tp:taxon-name></italic> (<tp:taxon-name><tp:taxon-name-part taxon-name-part-type="order">Araneae</tp:taxon-name-part></tp:taxon-name>, <tp:taxon-name><tp:taxon-name-part taxon-name-part-type="family">Linyphiidae</tp:taxon-name-part></tp:taxon-name>)</article-title><source>Biodivers Data J</source><day>20</day><month>12</month><year>2023</year><volume>11</volume><pub-id pub-id-type="doi">10.3897/BDJ.11.e114390</pub-id></mixed-citation></tp:treatment-meta><tp:nomenclature><tp:taxon-name>
            <object-id xmlns:xlink="http://www.w3.org/1999/xlink" content-type="arpha" xlink:type="simple">BBF8F1B7-35FE-507B-8FF9-09E2B905F790</object-id>
            <tp:taxon-name-part taxon-name-part-type="genus">Wuliphantes</tp:taxon-name-part>
            <tp:taxon-name-part taxon-name-part-type="species">yaan</tp:taxon-name-part>
            <object-id xmlns:xlink="http://www.w3.org/1999/xlink" content-type="zoobank" xlink:type="simple" object-id-type="ZooBank">FF9ABE37-2A3B-43CC-9306-E58DD4B8B9EC</object-id>
          </tp:taxon-name><tp:taxon-authority>Yao &amp; Li</tp:taxon-authority><tp:taxon-status xmlns:xlink="http://www.w3.org/1999/xlink" xlink:type="simple">sp. nov.</tp:taxon-status></tp:nomenclature><tp:treatment-sec sec-type="materials"><title>Materials</title><list list-type="alpha-lower" list-content="occurrences"><list-item><p><bold>Type status:</bold> <named-content xmlns:xlink="http://www.w3.org/1999/xlink" content-type="dwc:typeStatus" xlink:type="simple">Holotype</named-content>. <bold>Occurrence:</bold> recordedBy: <named-content xmlns:xlink="http://www.w3.org/1999/xlink" content-type="dwc:recordedBy" xlink:type="simple">Lihong Tu</named-content>; individualCount: <named-content xmlns:xlink="http://www.w3.org/1999/xlink" content-type="dwc:individualCount" xlink:type="simple">1</named-content>; sex: <named-content xmlns:xlink="http://www.w3.org/1999/xlink" content-type="dwc:sex" xlink:type="simple">male</named-content>; lifeStage: <named-content xmlns:xlink="http://www.w3.org/1999/xlink" content-type="dwc:lifeStage" xlink:type="simple">adult</named-content>; occurrenceID: <named-content xmlns:xlink="http://www.w3.org/1999/xlink" content-type="dwc:occurrenceID" xlink:type="simple">1FDFF9D1-30ED-5862-8799-440BE5DA8A8E</named-content>; <bold>Taxon:</bold> order: <named-content xmlns:xlink="http://www.w3.org/1999/xlink" content-type="dwc:order" xlink:type="simple"><tp:taxon-name><tp:taxon-name-part taxon-name-part-type="order">Araneae</tp:taxon-name-part></tp:taxon-name></named-content>; family: <named-content xmlns:xlink="http://www.w3.org/1999/xlink" content-type="dwc:family" xlink:type="simple"><tp:taxon-name><tp:taxon-name-part taxon-name-part-type="family">Linyphiidae</tp:taxon-name-part></tp:taxon-name></named-content>; genus: <named-content xmlns:xlink="http://www.w3.org/1999/xlink" content-type="dwc:genus" xlink:type="simple"><tp:taxon-name><tp:taxon-name-part taxon-name-part-type="genus">Wuliphantes</tp:taxon-name-part></tp:taxon-name></named-content>; <bold>Location:</bold> country: <named-content xmlns:xlink="http://www.w3.org/1999/xlink" content-type="dwc:country" xlink:type="simple">China</named-content>; stateProvince: <named-content xmlns:xlink="http://www.w3.org/1999/xlink" content-type="dwc:stateProvince" xlink:type="simple">Sichuan</named-content>; municipality: <named-content xmlns:xlink="http://www.w3.org/1999/xlink" content-type="dwc:municipality" xlink:type="simple">Ya'an</named-content>; locality: <named-content xmlns:xlink="http://www.w3.org/1999/xlink" content-type="dwc:locality" xlink:type="simple">Lushan County</named-content>; <bold>Event:</bold> year: <named-content xmlns:xlink="http://www.w3.org/1999/xlink" content-type="dwc:year" xlink:type="simple">2004</named-content>; month: <named-content xmlns:xlink="http://www.w3.org/1999/xlink" content-type="dwc:month" xlink:type="simple">7</named-content>; day: <named-content xmlns:xlink="http://www.w3.org/1999/xlink" content-type="dwc:day" xlink:type="simple">7</named-content>; <bold>Record Level:</bold> institutionID: <named-content xmlns:xlink="http://www.w3.org/1999/xlink" content-type="dwc:institutionID" xlink:type="simple">IZCAS-Ar 44644</named-content></p></list-item><list-item><p><bold>Type status:</bold> <named-content xmlns:xlink="http://www.w3.org/1999/xlink" content-type="dwc:typeStatus" xlink:type="simple">Paratype</named-content>. <bold>Occurrence:</bold> recordedBy: <named-content xmlns:xlink="http://www.w3.org/1999/xlink" content-type="dwc:recordedBy" xlink:type="simple">Lihong Tu</named-content>; individualCount: <named-content xmlns:xlink="http://www.w3.org/1999/xlink" content-type="dwc:individualCount" xlink:type="simple">3</named-content>; sex: <named-content xmlns:xlink="http://www.w3.org/1999/xlink" content-type="dwc:sex" xlink:type="simple">2 males, 1 female</named-content>; lifeStage: <named-content xmlns:xlink="http://www.w3.org/1999/xlink" content-type="dwc:lifeStage" xlink:type="simple">adult</named-content>; occurrenceID: <named-content xmlns:xlink="http://www.w3.org/1999/xlink" content-type="dwc:occurrenceID" xlink:type="simple">898F1FA5-1B10-56DB-B083-694DF010D429</named-content>; <bold>Taxon:</bold> order: <named-content xmlns:xlink="http://www.w3.org/1999/xlink" content-type="dwc:order" xlink:type="simple"><tp:taxon-name><tp:taxon-name-part taxon-name-part-type="order">Araneae</tp:taxon-name-part></tp:taxon-name></named-content>; family: <named-content xmlns:xlink="http://www.w3.org/1999/xlink" content-type="dwc:family" xlink:type="simple"><tp:taxon-name><tp:taxon-name-part taxon-name-part-type="family">Linyphiidae</tp:taxon-name-part></tp:taxon-name></named-content>; genus: <named-content xmlns:xlink="http://www.w3.org/1999/xlink" content-type="dwc:genus" xlink:type="simple"><tp:taxon-name><tp:taxon-name-part taxon-name-part-type="genus">Wuliphantes</tp:taxon-name-part></tp:taxon-name></named-content>; <bold>Location:</bold> country: <named-content xmlns:xlink="http://www.w3.org/1999/xlink" content-type="dwc:country" xlink:type="simple">China</named-content>; stateProvince: <named-content xmlns:xlink="http://www.w3.org/1999/xlink" content-type="dwc:stateProvince" xlink:type="simple">Sichuan</named-content>; municipality: <named-content xmlns:xlink="http://www.w3.org/1999/xlink" content-type="dwc:municipality" xlink:type="simple">Ya'an</named-content>; locality: <named-content xmlns:xlink="http://www.w3.org/1999/xlink" content-type="dwc:locality" xlink:type="simple">Lushan County</named-content>; <bold>Event:</bold> year: <named-content xmlns:xlink="http://www.w3.org/1999/xlink" content-type="dwc:year" xlink:type="simple">2004</named-content>; month: <named-content xmlns:xlink="http://www.w3.org/1999/xlink" content-type="dwc:month" xlink:type="simple">7</named-content>; day: <named-content xmlns:xlink="http://www.w3.org/1999/xlink" content-type="dwc:day" xlink:type="simple">7</named-content>; <bold>Record Level:</bold> institutionID: <named-content xmlns:xlink="http://www.w3.org/1999/xlink" content-type="dwc:institutionID" xlink:type="simple">IZCAS-Ar 44645–Ar 44647</named-content></p></list-item></list></tp:treatment-sec><tp:treatment-sec sec-type="Description"><title>Description</title><p><bold>Male</bold> (Holotype). Total length: 2.09. Carapace 1.05 long, 0.83 wide, yellowish-brown. Sternum 0.45 long, 0.52 wide. Clypeus 0.14 high. Chelicerae promargin with 3 teeth, retromargin with 3 teeth. Eye sizes and interdistances: AME 0.04, ALE 0.08, PME 0.08, PLE 0.09, AME-AME 0.01, PME-PME 0.02, AME-ALE 0.04, PME-PLE 0.06, coxae IV separated by 1.44 times their width. Leg measurements: I 5.09 (1.38, 0.28, 1.43, 1.27, 0.73), II 4.34 (1.20, 0.26, 1.17, 1.04, 0.67), III 3.14 (0.90, 0.22, 0.77, 0.76, 0.49), IV 4.12 (1.15, 0.23, 1.13, 1.01, 0.60). Leg formula: I-II-IV-III. TmI 0.21, TmIV absent. Tibial spine formula: 2-2-2-2. Abdomen grey, dorsum with transverse brown chevrons, ventral side grey (Fig. <xref ref-type="fig" rid="F10560153">7</xref>a and b).</p><p>Palp (Figs <xref ref-type="fig" rid="F10560139">4</xref>, <xref ref-type="fig" rid="F10563500">5</xref><xref ref-type="fig" rid="F10563506">b</xref>). Tibia with two retrolateral and one dorsal trichobothria; paracymbium U-shaped in retrolateral view, with wide base and narrow end; tegulum wider than long; protegulum conspicuous, membranous and trapezoid; embolic plate well-developed, with long ventral projection extending upwards with curved pointed tip distally; embolus spiral with one and a half coils, originating at 11 o’clock position in prolateral view.</p><p><bold>Female</bold> (Paratype). Total length: 1.93. Carapace 0.76 long, 0.60 wide. Similar to male, habitus as in Fig. <xref ref-type="fig" rid="F10560153">7</xref>c and d. Sternum 0.47 long, 0.52 wide. Clypeus 0.12 high. Chelicerae promargin with 3 teeth, retromargin with 3 teeth. Eye sizes and interdistances: AME 0.04, ALE 0.09, PME 0.07, PLE 0.08, AME-AME 0.01, PME-PME 0.03, AME-ALE 0.03, PME-PLE 0.05, coxae IV separated by 1.50 times their width. Legs measurements: I 4.52 (1.20, 0.24, 1.24, 1.12, 0.72), II 3.92 (1.09, 0.23, 1.04, 0.93, 0.63), III 2.84 (0.84, 0.22, 0.67, 0.62, 0.49), IV 3.72 (1.03, 0.22, 0.99, 0.90, 0.58). Leg formula: I-II-IV-III. TmI 0.25, TmIV absent. Spine formula as in male.</p><p>Epigyne (Figs <xref ref-type="fig" rid="F10563493">2</xref><xref ref-type="fig" rid="F10563499">b</xref>, <xref ref-type="fig" rid="F10560151">6</xref>). Ventral plate wider than long; copulatory openings apparent, near the posterior margin of ventral plate; dorsal plate inverted triangle; copulatory ducts forming two loops; spermathecae spiral; fertilisation ducts pointing antero-medially.</p></tp:treatment-sec><tp:treatment-sec sec-type="Diagnosis"><title>Diagnosis</title><p>The new species resembles <italic><tp:taxon-name><tp:taxon-name-part taxon-name-part-type="genus" reg="Wuliphantes">Wuliphantes</tp:taxon-name-part><tp:taxon-name-part taxon-name-part-type="species" reg="tongluensis">tongluensis</tp:taxon-name-part></tp:taxon-name></italic> with similar palp and epigyne, but can be distinguished by the embolus forming 1.5 coils (Figs <xref ref-type="fig" rid="F10560139">4</xref>, <xref ref-type="fig" rid="F10563500">5</xref><xref ref-type="fig" rid="F10563506">b</xref>; 2.5 coils in <italic><tp:taxon-name><tp:taxon-name-part taxon-name-part-type="genus" reg="Wuliphantes">W.</tp:taxon-name-part><tp:taxon-name-part taxon-name-part-type="species" reg="tongluensis">tongluensis</tp:taxon-name-part></tp:taxon-name></italic>); by the ventral projection of embolic plate having hooked distal protrusion (Fig. <xref ref-type="fig" rid="F10560139">4</xref>b; sharp and narrow in <italic><tp:taxon-name><tp:taxon-name-part taxon-name-part-type="genus" reg="Wuliphantes">W.</tp:taxon-name-part><tp:taxon-name-part taxon-name-part-type="species" reg="tongluensis">tongluensis</tp:taxon-name-part></tp:taxon-name></italic>); and by the copulatory ducts only having two wide loops (Fig. <xref ref-type="fig" rid="F10560151">6</xref>b; five loops in <italic><tp:taxon-name><tp:taxon-name-part taxon-name-part-type="genus" reg="Wuliphantes">W.</tp:taxon-name-part><tp:taxon-name-part taxon-name-part-type="species" reg="tongluensis">tongluensis</tp:taxon-name-part></tp:taxon-name></italic>).</p></tp:treatment-sec><tp:treatment-sec sec-type="Etymology"><title>Etymology</title><p>The specific name refers to the type locality; noun in apposition.</p></tp:treatment-sec><tp:treatment-sec sec-type="Distribution"><title>Distribution</title><p>China (Sichuan, type locality).</p></tp:treatment-sec><tp:treatment-sec sec-type="Remarks"><title>Remarks</title><p>Compared with the illustrations of type species of <italic><tp:taxon-name><tp:taxon-name-part taxon-name-part-type="genus" reg="Microbathyphantes">Microbathyphantes</tp:taxon-name-part></tp:taxon-name></italic>: <italic><tp:taxon-name><tp:taxon-name-part taxon-name-part-type="genus" reg="Microbathyphantes">M.</tp:taxon-name-part><tp:taxon-name-part taxon-name-part-type="species" reg="palmarius">palmarius</tp:taxon-name-part></tp:taxon-name></italic> (Marples, 1955) and another species <italic><tp:taxon-name><tp:taxon-name-part taxon-name-part-type="genus" reg="Microbathyphantes">M.</tp:taxon-name-part><tp:taxon-name-part taxon-name-part-type="species" reg="spedani">spedani</tp:taxon-name-part></tp:taxon-name></italic> (Locket,1968) provided by <xref ref-type="bibr" rid="B10864872">van Helsdingen (1985)</xref> (figs 11-17), the genital structures of the new species show significant differences that identify that the new species does not belong to genus <italic><tp:taxon-name><tp:taxon-name-part taxon-name-part-type="genus" reg="Microbathyphantes">Microbathyphantes</tp:taxon-name-part></tp:taxon-name></italic>. <italic><tp:taxon-name><tp:taxon-name-part taxon-name-part-type="genus" reg="Wuliphantes">Wuliphantes</tp:taxon-name-part><tp:taxon-name-part taxon-name-part-type="species" reg="yaan">yaan</tp:taxon-name-part></tp:taxon-name></italic> sp. nov. can be distinguished from <italic><tp:taxon-name><tp:taxon-name-part taxon-name-part-type="genus" reg="Microbathyphantes">Microbathyphantes</tp:taxon-name-part></tp:taxon-name></italic> by the embolus spiralling into a clock shape and approaching the length of the cymbium, but the embolus is a single coil and 1/2 length of cymbium in <italic><tp:taxon-name><tp:taxon-name-part taxon-name-part-type="genus" reg="Microbathyphantes">Microbathyphantes</tp:taxon-name-part></tp:taxon-name></italic>; by the base of the embolic plate completely covered by the embolus, but the embolic plate (lamella in <italic><tp:taxon-name><tp:taxon-name-part taxon-name-part-type="genus" reg="Microbathyphantes">Microbathyphantes</tp:taxon-name-part></tp:taxon-name></italic>) broad and uncovered by the embolus in <italic><tp:taxon-name><tp:taxon-name-part taxon-name-part-type="genus" reg="Microbathyphantes">Microbathyphantes</tp:taxon-name-part></tp:taxon-name></italic> (<xref ref-type="bibr" rid="B10864872">van Helsdingen 1985</xref>, figs 15 and 17); and by copulatory ducts transparent with several coiled loops, but without coiled loops in <italic><tp:taxon-name><tp:taxon-name-part taxon-name-part-type="genus" reg="Microbathyphantes">Microbathyphantes</tp:taxon-name-part></tp:taxon-name></italic> (<xref ref-type="bibr" rid="B10864872">van Helsdingen 1985</xref>, fig. 13). Therefore, these diagnoses suggest that the new species should belong to <italic><tp:taxon-name><tp:taxon-name-part taxon-name-part-type="genus" reg="Wuliphantes">Wuliphantes</tp:taxon-name-part></tp:taxon-name></italic> rather than <italic><tp:taxon-name><tp:taxon-name-part taxon-name-part-type="genus" reg="Microbathyphantes">Microbathyphantes</tp:taxon-name-part></tp:taxon-name></italic>.</p></tp:treatment-sec><tp:treatment-sec><!--Section generated to contain objects referenced in tp:taxon-treatment.--><fig id="F10560153" position="float" orientation="portrait"><object-id xmlns:xlink="http://www.w3.org/1999/xlink" content-type="arpha" xlink:type="simple">B82DE334-BF11-5209-BBF8-C7705F0096FB</object-id><object-id xmlns:xlink="http://www.w3.org/1999/xlink" content-type="doi" xlink:type="simple">10.3897/BDJ.11.e114390.figure7</object-id><label>Figure 7.</label><caption><p><italic><tp:taxon-name><tp:taxon-name-part taxon-name-part-type="genus" reg="Wuliphantes">Wuliphantes</tp:taxon-name-part><tp:taxon-name-part taxon-name-part-type="species" reg="yaan">yaan</tp:taxon-name-part></tp:taxon-name></italic> sp. nov., holotype male (a, b), paratype female (c, d). <bold>a, c</bold> habitus, dorsal view; <bold>b</bold> habitus, lateral view; <bold>d</bold> habitus, ventral view. Scale bars: 0.50 mm (a–d).</p></caption><graphic xmlns:xlink="http://www.w3.org/1999/xlink" xlink:href="bdj-11-e114390-g007.jpg" position="float" id="oo_950946.jpg" orientation="portrait" xlink:type="simple"><uri content-type="original_file" xlink:type="simple">https://binary.pensoft.net/fig/950946</uri></graphic></fig><fig id="F10560139" position="float" orientation="portrait"><object-id xmlns:xlink="http://www.w3.org/1999/xlink" content-type="arpha" xlink:type="simple">4BD145D6-6D93-5B39-AA23-59B84B072EAE</object-id><object-id xmlns:xlink="http://www.w3.org/1999/xlink" content-type="doi" xlink:type="simple">10.3897/BDJ.11.e114390.figure4</object-id><label>Figure 4.</label><caption><p><italic><tp:taxon-name><tp:taxon-name-part taxon-name-part-type="genus" reg="Wuliphantes">Wuliphantes</tp:taxon-name-part><tp:taxon-name-part taxon-name-part-type="species" reg="yaan">yaan</tp:taxon-name-part></tp:taxon-name></italic> sp. nov., holotype male, left palp. <bold>a</bold> prolateral view; <bold>b</bold> ventral view; <bold>c</bold> retrolateral view. Scale bar: 0.10 mm (a–c).</p></caption><graphic xmlns:xlink="http://www.w3.org/1999/xlink" xlink:href="bdj-11-e114390-g004.jpg" position="float" id="oo_950945.jpg" orientation="portrait" xlink:type="simple"><uri content-type="original_file" xlink:type="simple">https://binary.pensoft.net/fig/950945</uri></graphic></fig><fig-group id="F10563500" position="float" orientation="portrait"><caption><p><italic><tp:taxon-name><tp:taxon-name-part taxon-name-part-type="genus" reg="Wuliphantes">Wuliphantes</tp:taxon-name-part></tp:taxon-name></italic> spp., embolic division, dorsal view. Scale bars: 0.10 mm (a, b).</p></caption><fig id="F10563505" position="float" orientation="portrait"><object-id xmlns:xlink="http://www.w3.org/1999/xlink" content-type="arpha" xlink:type="simple">39F6CD25-704B-51C6-9C5C-B77C7594C1F6</object-id><object-id xmlns:xlink="http://www.w3.org/1999/xlink" content-type="doi" xlink:type="simple">10.3897/BDJ.11.e114390.figure5a</object-id><label>Figure 5a.</label><caption><p><italic><tp:taxon-name><tp:taxon-name-part taxon-name-part-type="genus" reg="Wuliphantes">W.</tp:taxon-name-part><tp:taxon-name-part taxon-name-part-type="species" reg="tongluensis">tongluensis</tp:taxon-name-part></tp:taxon-name></italic>;</p></caption><graphic xmlns:xlink="http://www.w3.org/1999/xlink" xlink:href="bdj-11-e114390-g005_a.jpg" xlink:type="simple" position="float" orientation="portrait" id="oo_950932.jpg"><uri content-type="original_file" xlink:type="simple">https://binary.pensoft.net/fig/950932</uri></graphic></fig><fig id="F10563506" position="float" orientation="portrait"><object-id xmlns:xlink="http://www.w3.org/1999/xlink" content-type="arpha" xlink:type="simple">695462B1-9294-5D92-8E42-2E63439C28C4</object-id><object-id xmlns:xlink="http://www.w3.org/1999/xlink" content-type="doi" xlink:type="simple">10.3897/BDJ.11.e114390.figure5b</object-id><label>Figure 5b.</label><caption><p><italic><tp:taxon-name><tp:taxon-name-part taxon-name-part-type="genus" reg="Wuliphantes">W.</tp:taxon-name-part><tp:taxon-name-part taxon-name-part-type="species" reg="yaan">yaan</tp:taxon-name-part></tp:taxon-name></italic> sp. nov.</p></caption><graphic xmlns:xlink="http://www.w3.org/1999/xlink" xlink:href="bdj-11-e114390-g005_b.jpg" xlink:type="simple" position="float" orientation="portrait" id="oo_922639.jpg"><uri content-type="original_file" xlink:type="simple">https://binary.pensoft.net/fig/922639</uri></graphic></fig></fig-group><fig id="F10563506" position="float" orientation="portrait"><object-id xmlns:xlink="http://www.w3.org/1999/xlink" content-type="arpha" xlink:type="simple">695462B1-9294-5D92-8E42-2E63439C28C4</object-id><object-id xmlns:xlink="http://www.w3.org/1999/xlink" content-type="doi" xlink:type="simple">10.3897/BDJ.11.e114390.figure5b</object-id><label>Figure 5b.</label><caption><p><italic><tp:taxon-name><tp:taxon-name-part taxon-name-part-type="genus" reg="Wuliphantes">W.</tp:taxon-name-part><tp:taxon-name-part taxon-name-part-type="species" reg="yaan">yaan</tp:taxon-name-part></tp:taxon-name></italic> sp. nov.</p></caption><graphic xmlns:xlink="http://www.w3.org/1999/xlink" xlink:href="bdj-11-e114390-g005_b.jpg" xlink:type="simple" position="float" orientation="portrait" id="oo_922639.jpg"><uri content-type="original_file" xlink:type="simple">https://binary.pensoft.net/fig/922639</uri></graphic></fig><fig-group id="F10563493" position="float" orientation="portrait"><caption><p><italic><tp:taxon-name><tp:taxon-name-part taxon-name-part-type="genus" reg="Wuliphantes">Wuliphantes</tp:taxon-name-part></tp:taxon-name></italic> spp., female vulva, dorsal view. Scale bars: 0.10 mm (a, b).</p></caption><fig id="F10563498" position="float" orientation="portrait"><object-id xmlns:xlink="http://www.w3.org/1999/xlink" content-type="arpha" xlink:type="simple">94EDEFC2-8799-55A8-A718-14A7511A6053</object-id><object-id xmlns:xlink="http://www.w3.org/1999/xlink" content-type="doi" xlink:type="simple">10.3897/BDJ.11.e114390.figure2a</object-id><label>Figure 2a.</label><caption><p><italic><tp:taxon-name><tp:taxon-name-part taxon-name-part-type="genus" reg="Wuliphantes">W.</tp:taxon-name-part><tp:taxon-name-part taxon-name-part-type="species" reg="tongluensis">tongluensis</tp:taxon-name-part></tp:taxon-name></italic>, holotype;</p></caption><graphic xmlns:xlink="http://www.w3.org/1999/xlink" xlink:href="bdj-11-e114390-g002_a.jpg" xlink:type="simple" position="float" orientation="portrait" id="oo_922633.jpg"><uri content-type="original_file" xlink:type="simple">https://binary.pensoft.net/fig/922633</uri></graphic></fig><fig id="F10563499" position="float" orientation="portrait"><object-id xmlns:xlink="http://www.w3.org/1999/xlink" content-type="arpha" xlink:type="simple">F9A1F4F3-96D8-556C-9F7F-166A7E732592</object-id><object-id xmlns:xlink="http://www.w3.org/1999/xlink" content-type="doi" xlink:type="simple">10.3897/BDJ.11.e114390.figure2b</object-id><label>Figure 2b.</label><caption><p><italic><tp:taxon-name><tp:taxon-name-part taxon-name-part-type="genus" reg="Wuliphantes">W.</tp:taxon-name-part><tp:taxon-name-part taxon-name-part-type="species" reg="yaan">yaan</tp:taxon-name-part></tp:taxon-name></italic> sp. nov., paratype.</p></caption><graphic xmlns:xlink="http://www.w3.org/1999/xlink" xlink:href="bdj-11-e114390-g002_b.jpg" xlink:type="simple" position="float" orientation="portrait" id="oo_922632.jpg"><uri content-type="original_file" xlink:type="simple">https://binary.pensoft.net/fig/922632</uri></graphic></fig></fig-group><fig id="F10563499" position="float" orientation="portrait"><object-id xmlns:xlink="http://www.w3.org/1999/xlink" content-type="arpha" xlink:type="simple">F9A1F4F3-96D8-556C-9F7F-166A7E732592</object-id><object-id xmlns:xlink="http://www.w3.org/1999/xlink" content-type="doi" xlink:type="simple">10.3897/BDJ.11.e114390.figure2b</object-id><label>Figure 2b.</label><caption><p><italic><tp:taxon-name><tp:taxon-name-part taxon-name-part-type="genus" reg="Wuliphantes">W.</tp:taxon-name-part><tp:taxon-name-part taxon-name-part-type="species" reg="yaan">yaan</tp:taxon-name-part></tp:taxon-name></italic> sp. nov., paratype.</p></caption><graphic xmlns:xlink="http://www.w3.org/1999/xlink" xlink:href="bdj-11-e114390-g002_b.jpg" xlink:type="simple" position="float" orientation="portrait" id="oo_922632.jpg"><uri content-type="original_file" xlink:type="simple">https://binary.pensoft.net/fig/922632</uri></graphic></fig><fig id="F10560151" position="float" orientation="portrait"><object-id xmlns:xlink="http://www.w3.org/1999/xlink" content-type="arpha" xlink:type="simple">F8CB8DD9-E9C5-53D4-8DDF-AC08461E39E0</object-id><object-id xmlns:xlink="http://www.w3.org/1999/xlink" content-type="doi" xlink:type="simple">10.3897/BDJ.11.e114390.figure6</object-id><label>Figure 6.</label><caption><p><italic><tp:taxon-name><tp:taxon-name-part taxon-name-part-type="genus" reg="Wuliphantes">Wuliphantes</tp:taxon-name-part><tp:taxon-name-part taxon-name-part-type="species" reg="yaan">yaan</tp:taxon-name-part></tp:taxon-name></italic> sp. nov., paratype female. <bold>a</bold> epigyne, ventral view; <bold>b</bold> vulva, dorsal view. Scale bars: 0.10 mm (a, b).</p></caption><graphic xmlns:xlink="http://www.w3.org/1999/xlink" xlink:href="bdj-11-e114390-g006.jpg" position="float" id="oo_950949.jpg" orientation="portrait" xlink:type="simple"><uri content-type="original_file" xlink:type="simple">https://binary.pensoft.net/fig/950949</uri></graphic></fig></tp:treatment-sec><ref-list><ref id="B10864872"><element-citation xmlns:xlink="http://www.w3.org/1999/xlink" publication-type="article" xlink:type="simple"><person-group person-group-type="author"><name name-style="western"><surname>van Helsdingen</surname><given-names>P. J.</given-names></name></person-group><year>1985</year><article-title><tp:taxon-name><tp:taxon-name-part taxon-name-part-type="order">Araneae</tp:taxon-name-part></tp:taxon-name>: <tp:taxon-name><tp:taxon-name-part taxon-name-part-type="family">Linyphiidae</tp:taxon-name-part></tp:taxon-name> of Sri Lanka, with a note on <tp:taxon-name><tp:taxon-name-part taxon-name-part-type="family">Erigonidae</tp:taxon-name-part></tp:taxon-name></article-title><source>Entomologica Scandinavica, Supplement</source><volume>30</volume><fpage>13</fpage><lpage>30</lpage></element-citation></ref></ref-list></tp:taxon-treatment>
